# Supplementary material for: Hexakis-2-(β-carboxyethenylphenoxy)cyclotriphosphazene: Synthesis, Properties, Modeling Structure
Source: Molecules. 2023 Sep 11;28(18):6571. doi: 10.3390/molecules28186571 (PMC10534807; doi:10.3390/molecules28186571)
Supplement: Supplementary file 1 [file molecules-28-06571-s001.zip]

Archive with 1 entries (1 files):
- molecules-2562038-supplementary.pdf
